# Supplementary material for: Stress “Deafness” Reveals Absence of Lexical Marking of Stress or Tone in the Adult Grammar
Source: PLoS One. 2015 Dec 7;10(12):e0143968. doi: 10.1371/journal.pone.0143968 (PMC4671725; doi:10.1371/journal.pone.0143968)
Supplement: S1 Dataset — (XLSX) [file pone.0143968.s001.xlsx]

## Sheet: Sheet1
Language	S3D	S3P	S4D	S4P	S5D	S5P	P3D	P3P	P4D	P4P	P5D	P5P
Persian	100	100	100	80	60	80	20	60	40	60	0	0
Persian	100	100	60	80	100	100	100	100	20	20	0	20
Persian	60	80	60	40	60	60	40	20	20	40	40	0
Persian	100	100	100	100	100	100	40	20	20	0	20	40
Persian	100	100	80	80	20	100	80	0	20	40	0	20
Persian	100	100	80	80	60	60	20	40	0	20	40	40
Persian	60	60	80	60	80	60	60	60	40	60	40	40
Persian	100	80	60	100	60	0	80	20	0	0	20	20
Persian	100	80	100	40	20	80	60	100	100	40	80	80
Persian	100	100	80	100	100	60	100	60	40	40	20	0
Persian	100	100	100	20	60	100	100	100	100	80	40	20
Persian	80	100	80	40	0	60	0	20	20	0	0	0
Persian	100	100	100	100	60	80	100	100	80	60	60	80
Persian	100	100	80	80	100	80	60	40	40	0	40	20
Persian	100	100	100	100	100	80	100	80	40	60	60	20
Persian	80	100	100	100	60	80	100	60	60	60	20	0
Persian	100	100	80	40	60	40	100	100	60	100	80	20
Persian	100	100	100	40	60	100	100	100	100	100	80	80
Persian	100	100	60	100	80	100	40	80	20	60	40	40
Persian	100	100	100	100	100	100	100	100	100	100	20	60
Persian	80	60	100	60	20	40	20	20	0	0	20	40
Persian	100	100	80	60	60	80	80	80	60	40	40	40
Persian	100	100	60	80	60	80	60	40	0	60	0	20
Persian	60	80	80	60	80	20	60	40	60	20	40	0
Persian	100	100	100	100	20	40	60	20	20	40	20	0
Persian	100	100	100	100	100	80	40	60	20	0	0	0
Persian	100	100	100	100	80	100	40	100	40	60	80	20
Persian	100	100	80	100	100	100	100	80	60	40	20	40
Persian	40	80	40	60	100	80	100	80	100	60	20	20
Persian	80	100	100	100	60	100	60	60	0	20	20	0
Dutch	100	100	100	100	80	80	80	100	100	100	60	80
Dutch	100	100	100	100	100	100	80	100	100	80	60	40
Dutch	100	100	100	100	60	60	60	100	80	20	60	20
Dutch	100	100	60	80	100	80	80	60	20	40	20	0
Dutch	100	100	100	100	100	80	100	60	100	60	80	100
Dutch	100	80	80	100	20	40	60	60	40	40	40	40
Dutch	100	100	100	100	80	100	100	100	100	80	60	100
Dutch	100	100	100	100	80	80	80	100	100	100	60	100
Dutch	100	100	80	100	100	80	60	80	40	40	60	40
Dutch	100	100	80	100	100	100	20	60	40	100	40	100
Dutch	100	100	100	80	80	100	80	100	60	60	40	80
Dutch	80	100	80	40	80	40	40	60	80	0	40	0
Dutch	100	100	80	100	40	40	100	60	100	100	40	40
Dutch	100	100	80	80	60	60	80	40	20	20	20	20
Dutch	100	100	80	100	80	80	40	100	20	60	0	20
Dutch	100	100	80	100	100	80	100	100	100	100	80	80
Dutch	100	100	60	100	100	60	60	100	40	100	40	40
Dutch	100	100	100	100	60	100	40	40	20	40	20	0
Dutch	80	100	100	80	60	100	100	100	100	80	80	60
Dutch	100	100	100	100	80	100	100	100	100	20	0	20
Dutch	80	100	60	80	80	20	0	40	40	40	0	0
Dutch	100	100	100	100	60	80	100	100	80	100	80	80
Dutch	100	100	100	100	80	100	60	40	80	60	60	60
Dutch	100	80	100	80	80	80	100	100	100	100	100	80
Dutch	100	100	100	100	100	100	60	100	100	100	40	60
Dutch	100	100	100	100	80	80	80	60	100	100	80	60
Dutch	60	80	80	60	60	60	20	100	40	20	20	40
Dutch	100	100	100	100	60	100	100	100	100	100	80	100
Dutch	80	100	60	80	80	80	40	100	20	60	0	20
Dutch	100	100	100	100	80	80	60	100	40	60	20	60
Japanese	100	100	100	40	100	60	60	40	40	60	40	40
Japanese	100	100	80	100	60	60	100	80	100	60	40	40
Japanese	100	100	100	100	100	40	100	60	80	60	60	60
Japanese	100	80	100	60	40	40	100	60	80	60	20	80
Japanese	80	80	60	40	0	40	100	40	0	20	20	0
Japanese	100	100	100	100	60	60	100	100	100	100	40	60
Japanese	100	100	100	100	80	80	100	100	20	60	40	40
Japanese	100	40	60	40	20	40	100	40	60	20	0	40
Japanese	60	100	80	60	40	40	80	60	100	60	40	60
Japanese	100	100	80	60	100	100	100	100	60	100	80	60
Japanese	100	100	100	100	100	100	100	100	100	100	100	60
Japanese	100	80	100	100	80	80	100	100	100	80	80	80
Japanese	100	100	60	100	80	80	60	100	80	100	40	40
Japanese	80	100	100	80	60	60	60	80	40	100	60	80
Japanese	100	100	60	100	60	100	80	80	60	40	60	40
Japanese	100	100	60	60	80	100	60	80	60	100	40	80
Japanese	100	100	100	100	80	80	100	100	80	100	80	40
Japanese	100	100	100	100	80	80	80	100	100	100	40	100
Japanese	100	100	100	80	80	80	80	60	80	100	40	40
Japanese	100	100	80	80	100	80	80	80	80	80	80	80
Japanese	100	100	80	100	100	100	100	80	40	100	60	20
Japanese	100	100	80	100	60	80	40	100	80	60	60	40
Japanese	100	100	100	40	80	60	60	20	0	40	20	20
Japanese	100	100	100	80	100	100	100	100	60	100	80	60
Japanese	100	100	80	100	60	80	100	100	80	80	60	20
Japanese	100	100	100	100	80	80	100	80	20	60	80	40
Japanese	100	100	60	100	80	100	20	100	20	40	60	40
Japanese	80	100	100	100	60	80	60	60	40	20	20	0
Japanese	100	100	100	100	100	100	100	100	60	80	100	80
Japanese	100	100	80	100	80	80	60	60	60	60	60	40
Indonesian	80	100	100	60	60	60	80	60	80	80	60	40
Indonesian	100	100	40	60	80	40	100	100	80	20	20	40
Indonesian	100	100	80	60	60	60	40	40	60	40	60	60
Indonesian	100	100	80	80	80	40	80	100	40	80	80	40
Indonesian	100	100	60	80	100	80	80	60	100	60	80	40
Indonesian	100	100	40	60	40	40	80	60	100	40	20	0
Indonesian	100	100	60	100	100	100	100	40	40	40	0	0
Indonesian	100	100	100	60	80	100	20	0	20	0	0	0
Indonesian	100	100	60	60	20	80	20	0	40	20	0	20
Indonesian	100	100	80	100	60	80	40	20	40	0	40	0
Indonesian	60	100	40	40	40	20	40	20	0	40	0	20
Indonesian	80	80	60	80	60	60	60	40	60	0	40	0
Indonesian	100	80	100	80	80	100	80	0	80	60	20	0
Indonesian	100	100	80	100	20	40	60	20	40	20	0	0
Indonesian	60	40	80	40	20	40	20	0	20	0	0	20
Indonesian	40	100	25	100	20	0	0	40	0	0	40	0
Indonesian	100	100	100	100	100	100	100	100	100	80	60	100
Indonesian	100	80	80	100	60	40	100	100	100	100	80	40
Indonesian	100	80	60	80	60	40	20	0	40	0	20	0
Indonesian	100	100	100	80	40	20	20	40	20	0	20	0
Indonesian	100	100	100	100	60	60	60	20	0	20	0	0
Indonesian	100	100	100	100	100	80	100	100	80	60	20	40
Indonesian	100	100	40	100	60	40	60	100	20	20	40	0
Indonesian	80	100	100	100	80	100	100	60	60	20	40	100
Indonesian	80	60	80	40	40	40	100	80	60	20	40	60
Indonesian	100	100	100	100	40	80	0	0	20	0	0	0
Indonesian	100	100	100	80	100	100	100	80	100	100	60	100
Indonesian	100	100	100	100	80	100	0	40	0	40	20	0
Indonesian	100	100	80	100	100	100	100	100	100	100	40	100
Indonesian	100	100	100	100	100	100	60	100	40	80	60	60
French	100	100	60	80	40	60	60	40	40	40	0	40
French	100	80	100	100	40	80	60	60	60	100	40	20
French	100	100	100	80	80	60	100	100	40	40	0	20
French	100	100	80	100	100	60	60	20	60	40	60	20
French	100	80	80	80	60	60	20	40	20	40	0	40
French	100	100	80	100	60	60	40	40	0	40	20	0
French	100	100	100	60	80	60	100	80	60	80	60	80
French	100	100	60	100	60	40	100	100	100	20	40	20
French	100	100	60	100	60	40	100	0	40	0	20	0
French	100	80	80	60	80	40	100	40	40	40	40	20
French	100	100	100	60	80	60	40	40	20	60	0	20
French	100	100	100	80	100	80	80	60	40	40	0	40
French	100	100	100	40	60	60	100	100	100	100	100	60
French	100	100	100	100	100	100	100	60	80	80	80	40
French	100	100	100	100	80	100	100	100	60	40	60	80
French	100	100	100	100	40	60	80	60	20	20	20	0
French	40	60	40	0	0	20	20	20	0	20	0	0
French	100	100	100	100	100	100	80	100	40	80	80	40
French	100	100	40	60	20	40	40	40	20	20	0	0
French	100	100	100	100	80	80	60	100	40	20	40	20
French	100	100	80	100	100	80	40	100	0	20	0	0
French	100	100	100	100	80	100	40	40	20	40	20	0
French	100	100	20	80	40	20	20	0	60	0	0	0
French	100	100	100	100	100	0	60	0	100	0	0	0
French	100	100	80	40	40	80	40	40	40	0	0	0
French	80	80	80	80	100	80	60	20	20	40	40	40
French	100	60	80	60	60	60	100	80	20	20	0	0
French	100	100	80	100	80	100	100	80	100	20	40	20
French	100	100	100	100	60	60	100	60	60	100	80	60
French	40	100	40	60	20	20	20	40	20	20	0	0
