# Supplementary material for: Stress “Deafness” Reveals Absence of Lexical Marking of Stress or Tone in the Adult Grammar
Source: PLoS One. 2015 Dec 7;10(12):e0143968. doi: 10.1371/journal.pone.0143968 (PMC4671725; doi:10.1371/journal.pone.0143968)
Supplement: S1 File — (ZIP) [file pone.0143968.s002.zip]

Archive with 57 entries (54 files):
- Test/
- Test/Prosodic/
- Test/Prosodic/dummy.wav
- Test/Prosodic/Dutch_a_1.wav
- Test/Prosodic/Dutch_a_2.wav
- Test/Prosodic/Dutch_a_3.wav
- Test/Prosodic/Dutch_a_4.wav
- Test/Prosodic/Dutch_a_5.wav
- Test/Prosodic/Dutch_a_6.wav
- Test/Prosodic/Dutch_b_1.wav
- Test/Prosodic/Dutch_b_2.wav
- Test/Prosodic/Dutch_b_3.wav
- Test/Prosodic/Dutch_b_4.wav
- Test/Prosodic/Dutch_b_5.wav
- Test/Prosodic/Dutch_b_6.wav
- Test/Prosodic/OK.wav
- Test/Prosodic/PerceptionTestEnglish.ebs2
- Test/Prosodic/Persian_a_1.wav
- Test/Prosodic/Persian_a_2.wav
- Test/Prosodic/Persian_a_3.wav
- Test/Prosodic/Persian_a_4.wav
- Test/Prosodic/Persian_a_5.wav
- Test/Prosodic/Persian_a_6.wav
- Test/Prosodic/Persian_b_1.wav
- Test/Prosodic/Persian_b_2.wav
- Test/Prosodic/Persian_b_3.wav
- Test/Prosodic/Persian_b_4.wav
- Test/Prosodic/Persian_b_5.wav
- Test/Prosodic/Persian_b_6.wav
- Test/Segmental/
- Test/Segmental/dummy.wav
- Test/Segmental/Dutch_a_1.wav
- Test/Segmental/Dutch_a_2.wav
- Test/Segmental/Dutch_a_3.wav
- Test/Segmental/Dutch_a_4.wav
- Test/Segmental/Dutch_a_5.wav
- Test/Segmental/Dutch_a_6.wav
- Test/Segmental/Dutch_b_1.wav
- Test/Segmental/Dutch_b_2.wav
- Test/Segmental/Dutch_b_3.wav
- Test/Segmental/Dutch_b_4.wav
- Test/Segmental/Dutch_b_5.wav
- Test/Segmental/Dutch_b_6.wav
- Test/Segmental/OK.wav
- Test/Segmental/PerceptionTestEnglish.ebs2
- Test/Segmental/Persian_a_1.wav
- Test/Segmental/Persian_a_2.wav
- Test/Segmental/Persian_a_3.wav
- Test/Segmental/Persian_a_4.wav
- Test/Segmental/Persian_a_5.wav
- Test/Segmental/Persian_a_6.wav
- Test/Segmental/Persian_b_1.wav
- Test/Segmental/Persian_b_2.wav
- Test/Segmental/Persian_b_3.wav
- Test/Segmental/Persian_b_4.wav
- Test/Segmental/Persian_b_5.wav
- Test/Segmental/Persian_b_6.wav
